# Supplementary material for: The Paeonia qiui R2R3-MYB Transcription Factor PqMYBF1 Positively Regulates Flavonol Accumulation
Source: Plants (Basel). 2023 Mar 23;12(7):1427. doi: 10.3390/plants12071427 (PMC10096829; doi:10.3390/plants12071427)
Supplement: Supplementary file 1 [file plants-12-01427-s001.zip]

Archive with 2 entries (2 files):
- Figures S1-S2.pdf
- Tables S1-S6.pdf
